# Supplementary material for: Anion-Responsive Fluorescent Supramolecular Gels
Source: Molecules. 2022 Feb 13;27(4):1257. doi: 10.3390/molecules27041257 (PMC8876235; doi:10.3390/molecules27041257)
Supplement: Supplementary file 1 [file molecules-27-01257-s001.zip]

Archive with 1 entries (1 files):
- molecules-1587629-supplementary.pdf
